# Supplementary material for: Corporate political activity in the context of sugar-sweetened beverage tax policy in the WHO European Region
Source: Eur J Public Health. 2022 Sep 13;32(5):786–93. doi: 10.1093/eurpub/ckac117 (PMC9527967; doi:10.1093/eurpub/ckac117)
Supplement: ckac117_Supplementary_Data [file ckac117_supplementary_data.zip]

Archive with 4 entries (4 files):
- Appendix 1.docx
- Appendix 2.docx
- Appendix 3.docx
- Appendix 4.docx
